# Supplementary material for: Body Composition, Dietary Intake and the Risk of Low Energy Availability in Elite-Level Competitive Rhythmic Gymnasts
Source: Nutrients. 2021 Jun 18;13(6):2083. doi: 10.3390/nu13062083 (PMC8233987; doi:10.3390/nu13062083)
Supplement: Supplementary file 1 [file nutrients-13-02083-s001.zip]

Archive with 1 entries (1 files):
- nutrients-1260353-supplementary.pdf
